# Supplementary material for: Bone Marrow Mononuclear Cell Transplantation Restores Inflammatory Balance of Cytokines after ST Segment Elevation Myocardial Infarction
Source: PLoS One. 2015 Dec 21;10(12):e0145094. doi: 10.1371/journal.pone.0145094 (PMC4687062; doi:10.1371/journal.pone.0145094)
Supplement: S1 Dataset — (XLSX) [file pone.0145094.s001.xlsx]

## Sheet: S1 Dataset
	S1 Dataset. Cytokine raw data
	#N309 Human Cytokine 27-plex
	- Serumsamples 4-173 (FINCELL #N293) diluted 1+3
Protocol:	1=BMMNC group			0= control group
time point		I=baseline		II=2 days		III=4 days
patient	sample	MIP-1b	IL-6	IFN-y	IL-1ra	IL-5	GM-CSf	TNF-a	RANTES	IL-2	IL-1b	Eotaxin	Basic FGF	VEGF	PDGF-BB	IP-10	IL-13	IL-4	MCP-1	IL-8	MIP-1a	IL-10	G-CSF	IL-15	IL-7	IL-12(p70)	IL-17	IL-9
_time point	number#	pg/0,25 ml	pg/0,25 ml	pg/0,25 ml	pg/0,25 ml	pg/0,25 ml	pg/0,25 ml	pg/0,25 ml	pg/0,25 ml	pg/0,25 ml	pg/0,25 ml	pg/0,25 ml	pg/0,25 ml	pg/0,25 ml	pg/0,25 ml	pg/0,25 ml	pg/0,25 ml	pg/0,25 ml	pg/0,25 ml	pg/0,25 ml	pg/0,25 ml	pg/0,25 ml	pg/0,25 ml	pg/0,25 ml	pg/0,25 ml	pg/0,25 ml	pg/0,25 ml	pg/0,25 ml
6_I	4	21.89	6.64	4.08	8.89	1.02	<10.66↓	3.87	22741	<4.75↓	0.31	12.24	1.87	6.83	1507	194.73	2.77	4.51	1.78	4.13	0.94	<0.99↓	9.16	<6.24↓	1	5.79	4.73	1.63
6_III	5	22.34	5.02	5.16	11.29	1.43	<10.66↓	4.66	23307	1975-04-01	0.35	15.96	2.84	26.87	1785	166.82	3.82	4.55	4.32	4.48	1	2.34	10.07	<6.24↓	1.31	14.22	5.44	1.72
13_I	30	21.87	17.25	79.35	102.49	4.44	<10.66↓	23.05	>24832↑	5.55	1.57	28.79	21.97	41.32	3093	94.02	6.1	10.52	59.02	17.05	2.97	5.87	39.4	17.8	4.54	16.22	44.37	9.11
13_II	31	12.29	10.9	<1.75↓	<2.54↓	<0.76↓	<10.66↓	<1.32↓	3128	<4.75↓	<0.25↓	4.44	<0.67↓	2.71	178.24	113.79	3.01	0.8	<0.67↓	2	0.99	<0.99↓	4.41	<6.24↓	0.87	2.45	<1.42↓	<0.64↓
13_III	32	22.16	6.13	10.35	18.21	1.69	<10.66↓	5.48	18310	<4.75↓	0.5	18.28	5.67	22.92	1456	162.42	4.87	4.84	12.7	6.74	1.63	1.58	13.44	<6.24↓	2.52	10.62	3.82	2.29
18_I	48	20.06	12.21	22.28	35.88	2.29	<10.66↓	7.21	19451	<4.75↓	0.79	16.35	16.91	32.58	666.09	101.13	5.49	4.95	10.63	8.5	3.64	3.96	22.88	<6.24↓	2.83	20.76	23.57	3.5
18_II	49	23.57	6.57	13.88	21.87	1.91	<10.66↓	4.26	23355	<4.75↓	0.61	21.78	11.52	54.23	813.36	151.24	7.38	4.66	13.17	7.59	2.79	5.07	18.53	<6.24↓	3.65	27.69	16.52	3.15
18_III	50	29.95	3.53	9.41	18.21	1.64	<10.66↓	3.87	22756	<4.75↓	0.49	22.92	9.57	80.07	915.05	172.06	7.83	3.89	18.78	6.39	2.53	6.96	15.63	<6.24↓	3.7	35.26	9.88	2.31
20_I	55	14.55	4.84	9.41	12.96	1.37	<10.66↓	4.26	22381	<4.75↓	0.41	22.3	4.21	32.08	1271	99.36	6.59	3.91	8.56	5.29	1.12	2.8	11.31	<6.24↓	2.25	12.9	6.24	1.93
20_II	56	17.39	3.59	3.74	8.12	1.07	<10.66↓	3.12	17948	<4.75↓	0.33	26.52	1.75	29.44	941.59	146.19	4.69	3.31	10.76	4.55	0.83	2.38	7.1	<6.24↓	2.02	12.52	<1.42↓	1.08
20_III	57	17.34	4.78	27.71	44.44	2.84	<10.66↓	9.25	23960	<4.75↓	0.86	21.95	8.66	47.2	1216	139.22	7.83	5.4	16.51	8.57	1.93	5.64	18.76	<6.24↓	4.64	20.53	14.85	3.66
21_I	59	25.26	1.69	3.74	12.96	1.17	<10.66↓	3.87	18445	<4.75↓	0.34	15.57	2.3	12.33	1008	256.04	3.63	4.4	3.61	5.11	1.44	1.12	8.26	<6.24↓	2.25	8.34	3.82	1.35
21_II	60	27.14	1.94	7.61	16.42	1.48	<10.66↓	4.26	18908	<4.75↓	0.43	16.99	3.68	13.64	1127	292.67	3.94	4.04	4.39	5.82	1.55	1.12	10.89	<6.24↓	2.32	10.03	4.91	2.13
21_III	61	28.47	1.31	3.74	8.89	1.02	<10.66↓	3.49	19393	<4.75↓	0.32	17.4	2.75	22.04	1262	235.84	4.63	4.18	6.69	4.06	1.15	1.53	8.66	<6.24↓	2.02	10.57	3.6	1.5
22_I	63	17.45	4.84	5.16	8.12	0.97	<10.66↓	3.49	19152	<4.75↓	0.35	23.45	3.4	6.55	691.11	242.95	3.45	3.65	17.87	4.34	1.76	1.1	7.87	<6.24↓	1.73	6.19	1.9	1.63
22_II	64	15.46	2.85	2.23	3.89	0.82	<10.66↓	2.94	15408	<4.75↓	0.28	21.91	3.4	12.8	808.68	175.68	3.14	3.72	13.23	4.76	2.05	1.16	7.1	<6.24↓	2.02	8.24	4.62	1.17
22_III	65	17.68	3.42	8.49	12.12	1.14	<10.66↓	4.16	16375	<4.75↓	0.43	25	6.08	23.04	1226	158.05	3.57	4.77	25.87	5.47	2.17	1.89	18.31	<6.24↓	2.42	11.98	13.99	2.39
23_I	67	22.72	3.1	9.18	14.67	1.22	<10.66↓	4.46	24526	<4.75↓	0.46	11.79	5.26	22.32	1795	97.87	3.82	5.44	5.53	5.25	0.6	1.96	13.01	<6.24↓	1.88	16.49	15.14	2.92
23_II	68	26.51	4.9	6.75	12.96	1.02	<10.66↓	4.26	>24832↑	<4.75↓	0.42	10.26	4.36	35.11	1866	117.19	4.01	5.36	4.08	4.94	0.6	2.56	11.94	<6.24↓	2.72	19.07	13.85	2.72
23_III	69	25.47	2.52	7.18	14.67	1.12	<10.66↓	3.78	24488	<4.75↓	0.44	9.93	4.56	41.43	1520	130.81	5.24	4.51	<0.67↓	4.62	0.68	2.93	11.52	<6.24↓	2.12	22.8	9.95	2.86
27_I	83	14.19	4.47	5.55	9.68	1.17	<10.66↓	4.46	>24832↑	<4.75↓	0.31	25	2.66	34.21	1126	178.17	4.87	4.1	20.51	6.1	1.02	2.83	9.46	<6.24↓	1.64	14.39	5.63	1.84
27_II	84	14.21	5.26	10.84	16.42	1.64	<10.66↓	5.69	21266	<4.75↓	0.45	26.26	4.17	34.89	1099	235.59	5.12	4.62	31.13	10.81	1.52	2.91	11.94	<6.24↓	2.32	15.99	7.18	2.27
27_III	85	13.44	3.39	10.84	19.11	1.74	<10.66↓	5.38	21577	<4.75↓	0.47	25.9	6.13	45.73	1253	277.41	6.29	4.95	27.1	10.95	1.78	4.31	13.01	<6.24↓	2.6	22.8	8.48	2.44
28_I	87	10.93	2.31	11.58	15.54	1.64	<10.66↓	5.69	22222	<4.75↓	0.52	12.77	12.18	40.36	1436	179.22	5.8	4.56	10	5.54	4.41	3.42	14.96	<6.24↓	2.07	21.27	20.76	2.7
28_II	88	18.74	3.53	19.37	26.59	2.12	<10.66↓	7.21	20928	<4.75↓	0.77	12.06	12.29	32.81	1153	194.14	6.01	5.33	9.48	7.38	4.05	3.45	18.99	<6.24↓	2.72	20.14	18.52	3.46
28_III	89	16.99	2.33	13.88	20.94	1.8	<10.66↓	5.91	22319	<4.75↓	0.57	11.02	10.55	36.69	1304	219.69	4.84	4.88	9.87	6.81	4.02	3.66	15.63	<6.24↓	2.37	21.21	19.86	2.88
30_I	95	16.71	11.1	8.04	13.38	1.27	<10.66↓	4.66	24758	<4.75↓	0.4	13.45	3.59	51.9	1257	133.98	3.82	3.86	9.42	4.2	0.91	2.7	15.63	<6.24↓	1.88	18.34	3.71	2.86
30_II	96	19.14	11.42	17.68	26.59	1.53	23.53	8.11	>24832↑	<4.75↓	0.53	17.33	6.03	66.02	1168	183.93	4.32	5.35	26.42	6.39	1.25	5.76	17.86	<6.24↓	3.36	19.18	21.82	3.88
30_III	97	17.45	3.47	19.37	34.39	2.21	<10.66↓	7.88	19476	<4.75↓	0.68	19.13	10.6	92.43	1311	128.97	6.07	5.18	17.4	7.16	2.07	6.52	18.08	<6.24↓	2.77	34.46	13.42	3.9
40_I	131	14.06	3.13	5.94	<2.54↓	0.87	<10.66↓	<1.32↓	4818	<4.75↓	<0.25↓	13.03	<0.67↓	4.92	219.77	117.86	5.3	1.48	6.77	3.26	0.41	1.12	5.62	<6.24↓	0.92	2.04	<1.42↓	1.04
40_II	132	10.87	1.17	<1.75↓	<2.54↓	<0.76↓	<10.66↓	<1.32↓	3786	<4.75↓	<0.25↓	4.38	<0.67↓	<1.04↓	176.62	231.28	1.16	<0.19↓	<0.67↓	0.77	<0.14↓	<0.99↓	<1.61↓	<6.24↓	<0.60↓	<0.79↓	<1.42↓	<0.64↓
40_III	133	15.86	1.59	<1.75↓	<2.54↓	<0.76↓	<10.66↓	<1.32↓	23289	<4.75↓	<0.25↓	13.7	<0.67↓	2.1	721.51	253.23	3.14	2.05	6.48	2.13	0.52	<0.99↓	3.99	<6.24↓	1.36	4.05	<1.42↓	<0.64↓
42_I	138	11.34	3.3	11.83	13.81	1.69	<10.66↓	5.48	12610	<4.75↓	0.48	11.2	3.4	5.2	734.61	81.77	2.95	4.14	12.11	4.9	1.17	<0.99↓	12.37	<6.24↓	1.54	4.14	<1.42↓	1.98
42_II	139	13.83	1.89	3.74	3.27	1.12	<10.66↓	3.87	19500	<4.75↓	0.29	10.12	1.12	2.87	846.19	117.9	2.49	3.88	5.46	4.13	0.71	<0.99↓	6.44	<6.24↓	1.64	2.96	<1.42↓	1.04
42_III	140	11.88	1.08	2.5	2.68	1.07	<10.66↓	3.12	19684	<4.75↓	<0.25↓	7.58	<0.67↓	2.1	784.56	146.49	1.89	3.34	3.77	3.64	0.71	<0.99↓	5.8	<6.24↓	1.83	2.36	<1.42↓	0.88
52_I	171	6.35	<0.92↓	<1.75↓	<2.54↓	0.82	<10.66↓	2.59	15794	<4.75↓	<0.25↓	4.19	<0.67↓	4.04	597.12	120.21	1.86	2.84	<0.67↓	2.33	0.38	<0.99↓	11.1	<6.24↓	1.27	3.32	<1.42↓	<0.64↓
52_II	172	21.17	3.76	3.1	3.89	0.97	<10.66↓	3.3	21212	<4.75↓	0.27	15.45	1.23	19.51	967.3	222.17	4.01	4.1	9.16	4.41	0.88	1.12	6.54	<6.24↓	1.57	8.81	3.11	1.36
52_III	173	21.71	1.74	2.79	5.21	1.07	<10.66↓	2.76	20825	<4.75↓	0.28	17.22	1.54	22.92	1341	294.37	4.01	3.89	6.62	3.95	1.02	1.41	7.68	<6.24↓	1.68	10.89	3.27	1.56
	273 [uusiksi]	17.26	1.69	3.1	8.89	0.82	<10.66↓	2.42	22265	<4.75↓	0.28	16.95	2.39	54.91	928.38	169.57	4.19	3.27	3.28	3.15	1.15	16.74	7.68	<6.24↓	1.68	35.95	<1.42↓	3.56
patient	sample	MIP-1b	IL-6	IFN-y	IL-1ra	IL-5	GM-CSf	TNF-a	RANTES	IL-2	IL-1b	Eotaxin	Basic FGF	VEGF	PDGF-BB	IP-10	IL-13	IL-4	MCP-1	IL-8	MIP-1a	IL-10	G-CSF	IL-15	IL-7	IL-12(p70)	IL-17	IL-9
_time point	number#	pg/0,25 ml	pg/0,25 ml	pg/0,25 ml	pg/0,25 ml	pg/0,25 ml	pg/0,25 ml	pg/0,25 ml	pg/0,25 ml	pg/0,25 ml	pg/0,25 ml	pg/0,25 ml	pg/0,25 ml	pg/0,25 ml	pg/0,25 ml	pg/0,25 ml	pg/0,25 ml	pg/0,25 ml	pg/0,25 ml	pg/0,25 ml	pg/0,25 ml	pg/0,25 ml	pg/0,25 ml	pg/0,25 ml	pg/0,25 ml	pg/0,25 ml	pg/0,25 ml	pg/0,25 ml
53_I	175	14.27	2.92	5.74	14.72	1.46	<13.02↓	3.34	>27754↑	<0.57↓	0.33	41.44	1.24	35.35	1468	149.36	5.26	4	20.51	3.5	0.74	3.49	11.03	<6.05↓	1.93	14.12	<6.16↓	1.9
53_II	176	19.26	2.43	2.57	8.58	1.38	<13.02↓	2.15	10902	<0.57↓	0.31	16.94	0.66	22.84	690.91	174.8	3.01	2.58	2.84	3.21	0.81	2.54	6.48	<6.05↓	1.75	10.33	<6.16↓	1.4
53_III	177	21.96	2.55	5.5	13.09	1.65	<13.02↓	3.34	>27754↑	<0.57↓	0.31	26.08	1.1	34.61	1072	206.34	3.42	3.63	3.99	3.75	0.74	3.19	9.11	<6.05↓	2.04	13.75	<6.16↓	1.64
55_I	182	13.85	2.33	6.48	19.88	1.87	<13.02↓	4.82	>27754↑	<0.57↓	0.37	14.95	1.86	1.9	1171	151.66	2.34	4.55	4.86	3.78	0.91	1.06	8.91	<6.05↓	1.25	5.56	<6.16↓	2.12
55_II	183	8.51	1.12	<1.25↓	<1.16↓	0.91	<13.02↓	1.39	6882	<0.57↓	<0.24↓	5.1	<0.41↓	<1.09↓	353.26	115.18	0.99	1.34	<1.22↓	1.44	0.17	<0.82↓	2.62	<6.05↓	0.69	2	<6.16↓	0.61
55_III	184	16.22	2.79	22.9	29.29	2.43	<13.02↓	6.48	>27754↑	<0.57↓	0.6	13.66	6.35	9.16	1749	124.03	3.04	6.4	4.91	5.95	1.63	1.82	14.13	<6.05↓	1.97	10.52	19.05	3.24
56_I	186	10.99	3.27	9.15	17.24	1.59	<13.02↓	4.82	2400	<0.57↓	0.41	6.82	0.44	3.25	172.73	119.46	1.8	0.66	10.27	2.43	0.79	1.94	5.61	<6.05↓	1.04	2.5	<6.16↓	0.67
56_III	187	14.77	3.32	5.5	13.09	1.38	<13.02↓	4.25	>27754↑	<0.57↓	0.35	7.04	1.03	11.66	901.97	150.04	3.24	3.71	3.99	3.63	0.83	2.12	8.14	<6.05↓	1.88	6.33	<6.16↓	1.51
57_I	189	16.48	3.53	21.47	32.27	2.61	<13.02↓	7.04	>27754↑	<0.57↓	0.64	9.31	4.81	11.95	1487	180.01	3.89	5.87	8.87	5.17	1.51	2.5	12.82	<6.05↓	2.44	7.3	17.94	3.17
57_II	190	11.04	2.14	8.59	18.11	1.7	<13.02↓	5.24	14479	<0.57↓	0.39	4.27	1.86	3.12	475.38	192	2.56	3.09	3.89	3.5	1.06	2.01	8.52	<6.05↓	1.5	4.35	<6.16↓	1.81
57_III	191	18.62	3.25	28.44	39.46	2.64	<13.02↓	8.21	>27754↑	<0.57↓	0.69	10.32	8.93	25.02	2319	210.87	3.83	6.8	9.47	7.09	2.15	3.32	17.51	<6.05↓	3.13	12.75	30.43	3.82
58_I	193	13.56	3.07	7.25	14.72	1.43	<13.02↓	4.41	>27754↑	<0.57↓	0.35	17.52	1.77	20.82	875.02	140.89	3.77	3.61	4.09	3.66	0.98	2.54	7.2	<6.05↓	1.4	9.84	<6.16↓	1.4
58_II	194	18.19	2.14	6.48	13.9	1.54	<13.02↓	4.41	>27754↑	<0.57↓	0.37	18.49	1.43	25.72	1226	188.66	3.24	4.42	3.59	3.72	0.81	2.94	7.02	<6.05↓	1.86	14.33	<6.16↓	1.84
58_III	195	18.46	1.96	10.89	18.11	1.7	<13.02↓	4.9	>27754↑	<0.57↓	0.44	28.65	3.88	53.89	1520	219.51	4.77	4.63	4.4	4.15	1.11	4.64	10.92	<6.05↓	2.19	23.18	7.62	2.05
64_I	213	7.79	12.4	10.3	27.82	1.59	<13.02↓	4.73	8742	<0.57↓	0.35	6.67	1.46	19.83	597.17	88.87	3.42	3.26	3.09	3.18	0.63	2.98	9.3	<6.05↓	1.29	9.35	<6.16↓	3.28
64_II	214	6.48	9.77	2.57	15.97	1.38	<13.02↓	3.94	13072	<0.57↓	0.27	4.05	1.24	32.34	573.23	107.06	3.47	2.84	<1.22↓	2.65	0.6	2.73	8.91	<6.05↓	1.02	12.65	<6.16↓	2.02
64_III	215	6.01	6.44	<1.25↓	8.94	0.91	<13.02↓	2.27	5414	<0.57↓	<0.24↓	3.23	<0.41↓	40.61	543.21	134.36	2.81	2.07	<1.22↓	1.64	0.29	2.65	4.01	<6.05↓	0.91	14.06	<6.16↓	1.11
65_I	217	6.19	6.93	8.59	14.72	1.81	<13.02↓	3.34	19713	<0.57↓	0.44	3.6	1.14	1.61	559.91	98.91	2.01	3.38	<1.22↓	3.6	1.13	1.54	9.11	<6.05↓	1.25	3.45	<6.16↓	1.59
65_II	218	9.83	3.53	10.3	16.39	1.65	<13.02↓	3.63	>27754↑	<0.57↓	0.45	6.37	2.45	10.02	1676	162.87	2.78	5.62	<1.22↓	3.66	0.8	1.54	9.7	<6.05↓	1.52	7.44	14.61	2.34
65_III	219	8.51	3.27	20.05	27.34	2.21	<13.02↓	4.41	>27754↑	<0.57↓	0.64	6.07	3.68	7.85	1575	165.35	2.73	6.4	<1.22↓	5.49	1.34	1.77	11.97	<6.05↓	2.28	7.8	20.85	2.85
201_I	228	12.98	1.45	1.9	10.77	1.27	<13.02↓	3.78	>27754↑	<0.57↓	0.27	10.95	0.75	19.06	1396	93.61	3.39	4.25	4.2	2.1	1.17	2.77	7.02	<6.05↓	1.21	11.52	6.41	1.57
201_II	229	7.39	0.96	<1.25↓	1.37	0.96	<13.02↓	1.81	8226	<0.57↓	<0.24↓	3.23	<0.41↓	2.51	361.02	75.57	1.55	1.87	<1.22↓	<1.33↓	0.79	1.38	2.74	<6.05↓	0.78	5.98	<6.16↓	0.78
201_III	230	17.27	1.18	1.6	7.22	1.11	<13.02↓	2.92	>27754↑	<0.57↓	<0.24↓	12.63	0.66	24.22	1295	138.29	3.21	3.88	4.2	2.16	1.06	3.02	4.62	<6.05↓	1.42	13.48	<6.16↓	1.39
203_I	232	21.85	3.07	8.04	12.7	1.11	<13.02↓	3.94	>27754↑	<0.57↓	0.36	15.28	1.03	33.62	1196	140.47	3.18	4	11.16	2.49	0.68	2.94	5.44	<6.05↓	1.8	10.72	6.76	1.63
203_II	233	35.77	3.17	17.29	28.31	1.98	<13.02↓	6.12	>27754↑	<0.57↓	0.46	18.72	4.28	49.75	1593	256.22	4.83	5.62	19.35	5.1	1.27	4.47	11.55	<6.05↓	2.85	15.61	21.02	2.68
203_III	234	35.43	2.01	10.89	21.69	1.43	<13.02↓	4.41	>27754↑	<0.57↓	0.38	17.78	1.7	52.5	1681	296.18	3.68	5.13	8.37	3.84	0.89	3.75	7.57	<6.05↓	2.19	14.49	7.12	2.09
208_I	252	19.46	2.87	20.76	33.28	2.41	<13.02↓	6.48	>27754↑	<0.57↓	0.63	21.83	6.92	31.91	1532	220.91	5.72	6.36	10.57	5.76	1.71	3.64	13.69	<6.05↓	2.97	14.54	18.36	3.05
208_II	253	18.51	3.48	20.76	36.34	2.21	<13.02↓	7.23	>27754↑	<0.57↓	0.64	21.52	8.69	41.5	1543	178.68	4.89	5.42	17.44	6.49	2.03	4.26	13.91	<6.05↓	3.2	15.4	33.53	2.85
208_III	254	17.12	1.87	12.73	19.88	1.76	<13.02↓	4.73	>27754↑	<0.57↓	0.46	31.58	3.78	26.66	1209	127.81	3.47	4.67	38.12	5.56	1.28	2.58	10.51	<6.05↓	2.24	10.23	13.14	2.09
209_I	257	48.88	7.48	95.27	106.7	5.51	<13.02↓	17.66	>27754↑	3.97	1.73	43.32	51.17	369.59	3327	190.69	12.9	11.01	32.36	21.12	6.02	21.78	53.94	<6.05↓	8.83	96.73	114.74	8.61
209_II	258	19.3	2.74	28.07	32.77	2.26	<13.02↓	6.85	>27754↑	<0.57↓	0.64	23.6	5.79	116.79	1865	107.57	5.97	6.76	16.66	6.15	1.52	6.86	12.82	<6.05↓	3.2	36.29	25.68	3.39
209_III	259	15.7	1.7	5.5	10.02	1.22	<13.02↓	3.94	>27754↑	<0.57↓	0.31	6.15	1.1	14.52	1109	88.64	3.77	4.09	1.91	2.6	0.59	2.12	6.84	<6.05↓	1.17	7.21	7.19	1.46
213_I	268	15.22	9.09	19.35	156.53	2.41	<13.02↓	6.48	>27754↑	25.11	0.63	10.81	12.3	27.48	2196	200.29	27.55	6.4	2.89	5.49	2.87	79.65	15.02	<6.05↓	3.39	85.6	27.19	3.24
213_II	269	15.51	11.54	22.18	206.65	2.21	<13.02↓	7.04	>27754↑	43.86	0.6	13.46	10.28	43.03	2175	155.41	35.23	6.52	6.24	5.76	2.64	82.5	14.13	14.76	5.38	91.11	39.14	3.3
213_III	270	13.27	8.77	12.73	378.58	2.09	<13.02↓	5.76	>27754↑	27.53	0.49	15.22	7.5	22.62	2185	134.36	22.55	5.89	7.76	4.88	1.8	45.62	11.97	<6.05↓	5.43	55.27	30.07	3.14
214_I	271	20.93	3.43	2.57	12.3	1.22	<13.02↓	3.49	>27754↑	<0.57↓	0.3	9.42	<0.41↓	31.79	852.08	134.36	3.15	2.92	3.59	3.78	0.96	23.16	4.62	<6.05↓	1.5	35.66	<6.16↓	3.17
214_II	272	15.76	2.5	3.32	12.3	1.38	<13.02↓	3.94	>27754↑	<0.57↓	0.3	9.74	0.9	39.1	825.33	156.35	3.83	3.46	1.81	2.77	0.74	9.74	6.48	<6.05↓	1.58	24.59	<6.16↓	3.24
214_III	273	16.29	1.41	1.6	7.22	1.16	<13.02↓	3.06	>27754↑	<0.57↓	0.24	11.24	0.97	34.49	838.55	152.91	2.9	2.7	2.59	2.54	0.74	14.49	4.62	<6.05↓	1.38	31.17	<6.16↓	2.75
