# Supplementary material for: Bone Marrow Mononuclear Cell Transplantation Restores Inflammatory Balance of Cytokines after ST Segment Elevation Myocardial Infarction
Source: PLoS One. 2015 Dec 21;10(12):e0145094. doi: 10.1371/journal.pone.0145094 (PMC4687062; doi:10.1371/journal.pone.0145094)
Supplement: S2 Dataset — (XLSX) [file pone.0145094.s002.xlsx]

## Sheet: Sheet1
	S2 Dataset. Proinflammatory and anti-inflammatory cytokine data
			percentage change in cytokines
	stem cell	patient	anti-inflamm._2days	anti-inflamm._4days	proinflamm._2days	proinflamm._4days
	0	6		129.5		111.31
	0	13	21.34	50.2	7.49	18.18
	0	21	99.45	113.01	135.66	78.54
	0	22	97.8	124.76	55.51	130.33
	0	28	107.33	97.1	161.25	122.42
	0	30	148.65	171.19	171.18	175.07
	0	42	91.09	76.98	37.42	27.71
	0	53	63.76	80.31	59.3	91.65
	0	58	106.85	141.53	91.61	121.81
	0	64	93.58	77.95	58.49	34.42
	0	65	143.43	157.29	100.82	163.76
	0	201	46.11	97.12	30.99	72.43
	0	203	147.43	124.11	196.91	140.09
	0	208	92.68	68.19	106.92	61.97
	placebo	patient	anti-inflammatory_2days	anti-inflammatory_4days	proinflamm._2days	proinflamm._4days
	1	18	118.82	129.72	60.21	45.31
	1	20	78.05	141.88	59.28	273.02
	1	23	106.33	113.01	91.9	89.71
	1	27	107.2	131.78	157.99	160.16
	1	55	39.62	141.64	15.23	183.18
	1	57	62.48	113.78	53.07	123.25
	1	209	42.88	21.84	31.06	9.38
	1	213	109.38	65.19	129.12	211.54
	1	214	58.26	68.73	101.22	61.25
	1	40	29.62	78.23	53.34	56.53
	1	52	162.21	163.62	177.89	158.76
	1	56		206.14		75.98
